# Supplementary material for: Red Light Absorption of [ReI(CO)3(α-diimine)Cl] Complexes through Extension of the 4,4′-Bipyrimidine Ligand’s π-System
Source: Molecules. 2023 Feb 16;28(4):1905. doi: 10.3390/molecules28041905 (PMC9964139; doi:10.3390/molecules28041905)
Supplement: Supplementary file 1 [file molecules-28-01905-s001.zip]

Archive with 3 entries (3 files):
- 1_ccdc_deposit_2225447.cif
- 3_ccdc_deposit_2225446.cif
- molecules-2149216-supplementary.pdf
